# Supplementary material for: Human rhinovirus promotes STING trafficking to replication organelles to promote viral replication
Source: Nat Commun. 2022 Mar 17;13:1406. doi: 10.1038/s41467-022-28745-3 (PMC8931115; doi:10.1038/s41467-022-28745-3)
Supplement: Supplementary file 4 — Source Data [file 41467_2022_28745_MOESM4_ESM.xlsx]

## Sheet: Figure 1a
	% Inhibition BEAS-2B
	Donor 1			Donor 2			Donor 3
HRV1B	100	95	98	96	94	98	97	100	92
HRV2	95	98	100	95	99	100	96	97	100
HRV4	100	98	96	95	98	99	100	96	97
HRV16	99	100	100	99	98	100	96	95	100
HRV14	100	98	96	97	99	100	96	98	100
IFVA	5	6	4	5	3	5	6	7	4.5
RSV	5	3	2	4	6	4.5	5	6	5
	% Inhibition ALI
	Donor 1			Donor 2			Donor 3
HRV1B	98	99	95	100	96	94	99	98	92
HRV2	100	95	100	96	98	94	99	100	96
HRV4	100	96	99	95	98	92	98	96	100
HRV16	100	99	100	98	96	90	98	100	99
HRV14	100	99	96	94	92	98	96	99	98
IFVA	4	5	2	3	4	3	5	2	3
RSV	6	5	3	4	6	2	3	5	6

## Sheet: Figure 1b
	WT			STING-KO
0 h	0.5	0.8	0.6	0.6	0.5	0.4
24 h	100000	110000	120000	2012	2000	2000
48 h	120000	110000	125000	2015	2010	2008
72 h	119000	110000	120000	2012	2009	2008

## Sheet: Figure 1d
	HRV Replication Rq/4HK
unstimulated	360	350	400	500	450	380	480	500	420
HRV1B	2800	2850	2700	3100	3000	2750	2800	2900	2950
HRV16	3100	3000	3150	3200	2900	3120	3000	2870	2900
HRV14	2800	2900	2850	2700	2750	2880	2900	2700	2800
HRV-C15	2650	2800	2900	2700	2750	2890	2740	2750	2800

## Sheet: Figure 2a
	ISD			HRV			cGAMP
	Donor 1	Donor 2	Donor 3	Donor 1	Donor 2	Donor 3	Donor 1	Donor 2	Donor 3
mock	1500	1550	1450	1500	1700	1600	1550	1650	1400
+BX795 (TBK1 inhibitor)	150	170	160	1400	1600	1500	150	180	160
+RU.521 (cGAS inhibitor)	155	165	170	1600	1450	1500	145	165	135

## Sheet: Figure 2b
	cGAMP (pg/ml)
ISD	8000	7900	8100	7600	7850	7500	8000	7800	7750
HRV1B	100	95	98	105	90	150	110	95	110
HRV16	80	150	75	100	110	120	95	90	100

## Sheet: Figure 2c
	wt									STIN-KO									MDA5+RIG-I KO
unstimulated	180	160	175	165	170	178	181	168	170	180	170	185	175	182	185	172	170	184	180	175	185	170	182	175	185	180	182
HRV	1400	1460	1350	1445	1410	1450	1320	1310	1410	1400	1350	1450	1410	1420	1360	1400	1398	1410	185	190	170	175	180	190	182	175	170

## Sheet: Figure 2e
mock	11095.2	13145.2	12101.5	12095	13230	11950	11840	12056	11240
IRF3 KO	12200	12300	11070	12100	11050	11200	11310	11580	12098
TBK-1 KO	11950	12100	13100	13200	12950	12560	12050	11670	11950

## Sheet: Figure 4a
	unstimulated									HRV
PI4KIIIβ	4	4.5	5	4.8	4.2	5	4.9	4.5	5	30	29	32	30	31	32	30	29	30
PI4P	4.5	5	5.5	5.2	4.8	5	5.5	4.6	4.5	31	28	32	29	30	31	32	29.5	29
ER	29	30	31	30	28	29	31	30	29	30	28	32	30	29	31	30	32	28

## Sheet: Figure 4b
	unstimulated									HRV
PI4KIIIβ	5	5.5	6	5	5.5	6	5.8	4.8	5	28	29	32	30	31	29	28	30	32
PI4P	6	5	5.5	6	5.2	5.5	6	6.1	5.6	30	28	32	29	28.5	30	31	32	29
STING	30	28	29	30	29	31	29	28.5	30	30	29	31	28	29	30	31	32	29

## Sheet: Figure 5a
	unstimulated									ISD									HRV
ERGIC/p53	5	6	7	5.5	6.2	7.5	6.4	7	6.3	32	31	30	29	30	32	28	30	29.5	5	6	5	4	5	6	6.5	4.2	5.5
STIM1	32	31	30	29	31	32	28	30	29	5	4	6	5.5	6	4.3	6.5	5.2	4.6	4	6	7	6.2	4.5	5	6	6.3	7

[truncated: 16 more sheets: Figure 6a, Figure 6b, Figure 7d, Figure 7e, Figure 7f, Figure 7g, figure 7h, Figure 7i, Figure S1f, Figure S2b, Figure S2c, Figure S3b, Figure S3c, Figure S3e, Figure S3f, Figure S5f]
